# Supplementary material for: Electrodiagnostic Studies in the Surgical Treatment of Carpal Tunnel Syndrome—A Systematic Review
Source: J Clin Med. 2021 Jun 18;10(12):2691. doi: 10.3390/jcm10122691 (PMC8235020; doi:10.3390/jcm10122691)
Supplement: Supplementary file 1 [file jcm-10-02691-s001.zip]

Archive with 1 entries (1 files):
- jcm-1234154-supplementary.pdf
